# Supplementary material for: Apoptotic signaling clears engineered Salmonella in an organ-specific manner
Source: eLife. 2023 Dec 6;12:RP89210. doi: 10.7554/eLife.89210 (PMC10699806; doi:10.7554/eLife.89210)
Supplement: Figure 1—source data 1. [file elife-89210-fig1-data1.zip]

Archive with 8 entries (7 files):
- Figure 1- Source Data 1/individual images/
- Figure 1- Source Data 1/individual images/BID_5_min_exposure_pico_gamma_.jpg
- Figure 1- Source Data 1/individual images/cyto_c_5_min_exposure_gamma_on.jpg
- Figure 1- Source Data 1/individual images/GAPDH_1_min_exposure_gamma_onl.jpg
- Figure 1- Source Data 1/individual images/total_protein_membrane.jpg
- Figure 1- Source Data 1/individual images/VDAC_5_min_exposure_gamma_only.jpg
- Figure 1- Source Data 1/western blots.ai
- Figure 1- Source Data 1/western blots.jpg
