# Supplementary material for: Apoptotic signaling clears engineered Salmonella in an organ-specific manner
Source: eLife. 2023 Dec 6;12:RP89210. doi: 10.7554/eLife.89210 (PMC10699806; doi:10.7554/eLife.89210)
Supplement: Figure 1—source data 2. [file elife-89210-fig1-data2.zip]

Archive with 11 entries (10 files):
- Figure 1- Source Data 2/individual pictures/
- Figure 1- Source Data 2/individual pictures/4h_BID_10_min_exposure.jpg
- Figure 1- Source Data 2/individual pictures/4h_BID_2_min_exposure_gamma_on.jpg
- Figure 1- Source Data 2/individual pictures/4h_casp9_2_min_exposure_gamma_.jpg
- Figure 1- Source Data 2/individual pictures/4h_ccasp3_5_min_exposure_gamma.jpg
- Figure 1- Source Data 2/individual pictures/4h_ccasp7_2_min_exposure_gamma.jpg
- Figure 1- Source Data 2/individual pictures/4h_ccasp8_2_min_exposure_gamma.jpg
- Figure 1- Source Data 2/individual pictures/4h_gsdmD_11_min_exposure_gamma.jpg
- Figure 1- Source Data 2/individual pictures/total_protein_membrane_4h_.jpg
- Figure 1- Source Data 2/western blots.ai
- Figure 1- Source Data 2/western blots.jpg
