# Supplementary material for: Apoptotic signaling clears engineered Salmonella in an organ-specific manner
Source: eLife. 2023 Dec 6;12:RP89210. doi: 10.7554/eLife.89210 (PMC10699806; doi:10.7554/eLife.89210)
Supplement: Figure 1—figure supplement 1—source data 1. [file elife-89210-fig1-figsupp1-data1.zip]

Archive with 11 entries (10 files):
- Figure 1- figure supplement 1- Source Data 1/individual images/
- Figure 1- figure supplement 1- Source Data 1/individual images/BID_5_.jpg
- Figure 1- figure supplement 1- Source Data 1/individual images/BID_fe.jpg
- Figure 1- figure supplement 1- Source Data 1/individual images/casp9_.jpg
- Figure 1- figure supplement 1- Source Data 1/individual images/ccasp3.jpg
- Figure 1- figure supplement 1- Source Data 1/individual images/ccasp7.jpg
- Figure 1- figure supplement 1- Source Data 1/individual images/ccasp8.jpg
- Figure 1- figure supplement 1- Source Data 1/individual images/gsdmD_.jpg
- Figure 1- figure supplement 1- Source Data 1/individual images/total_.jpg
- Figure 1- figure supplement 1- Source Data 1/western blots.ai
- Figure 1- figure supplement 1- Source Data 1/western blots.jpg
