# Supplementary material for: Apoptotic signaling clears engineered Salmonella in an organ-specific manner
Source: eLife. 2023 Dec 6;12:RP89210. doi: 10.7554/eLife.89210 (PMC10699806; doi:10.7554/eLife.89210)
Supplement: Figure 2—figure supplement 1—source data 1. [file elife-89210-fig2-figsupp1-data1.xlsx]

## Sheet: Figure 2- figure supplement 1A
Source Data for Figure 2- figure supplement 1A
Data from one independent experiment
N=4-6 mice per genotype per timepoint
* One D3 mouse was excluded under the "uninfected" criteria-- no colonies on either pWSK129 or pWSK29 plate at harvest
	Competitive index (pWSK129/pWSK29)
Days post infection
1	0.483961	-0.243038	0.624139	-0.328953	-0.655918	-0.677407
2	-0.470282	-0.0235905	-0.207621	-0.564344	-0.165872
3	-0.592746	0.187047	0.0152726	-0.0448674
4	-0.824018	0.553042	-0.0774815	-0.000584594	0.0181204
Mean + SD from Prism 9.5.1
Days post infection	pWSK29
	Mean	SD	N
1	-0.132869	0.561111	6
2	-0.286342	0.224091	5
3	-0.108823	0.337249	4
4	-0.0661844	0.492263	5

## Sheet: Figure 2- figure supplement 1B
Source Data for Figure 2- figure supplement 1B			**Data from a single mouse is in same location on table. Example: B8 and H8 are pWS129 and pWSK29 from a single mouse. C8 and I8 are also paired data from a single mouse.
Same mice as in Figure 2- figure supplement 1A
Data from one independent experiment
N=4-6 mice per genotype per timepoint
* One D3 mouse was excluded under the "uninfected" criteria-- no colonies on either pWSK129 or pWSK29 plate at harvest	WT
	log(CFU)
Days post infection	pWSK129						pWSK29
1	2.82737	2.5302	3.0187	2.33846	2.27107	2.35411	2.35025	2.78008	2.4014	2.67425	2.93382	3.03836
2	3.51455	3.65373	4.19401	3.28353	3.89671	3.99167	3.68416	4.40847	3.85471	4.06942
3	3.51268	5.38939	4.67425	4.90956		4.11227	5.20918	4.66582	4.96126
4	5.18303	6.41014	6.55831	6.85304	6.68068	6.01389	5.86394	6.64263	6.86046	6.66939
Statistics
Two-way Repeated Measures ANOVA	Šídák's multiple comparisons test	Predicted (LS) mean diff.	95.00% CI of diff.	Below threshold?	Summary	Adjusted P Value	Summary	Adjusted P Value
	pWSK129 - pWSK29
Days post infection	1	-0.1397	-0.6424 to 0.3630	No	ns	0.9066	*	0.0435
	2	-0.2932	-0.8438 to 0.2575	No	ns	0.49	**	0.0027
	3	-0.1157	-0.7313 to 0.5000	No	ns	0.9758
	4	-0.07302	-0.6237 to 0.4776	No	ns	0.9934

## Sheet: Figure 2- figure supplement 1C
Source Data for Figure 2- figure supplement 1C
Data from one independent experiment
N=3-4 mice per genotype
48hpi	Competitive Index (Vector/FliCON)
	WT	Casp1–/–	Gsdmd–/–	Asc/Gsdmd–/–	Bid/Gsdmd–/–
	2.96648	0.052447	-0.321051	0.121846	0.0334238
	2.45364	-0.0107799	0.00346053	-0.425214	-0.137972
	1.79934	-0.0457575	0.214844	0.0776274	-0.0482463
	2.31218		0.181346	-0.103749
Mean +SD	WT	Casp1–/–	Gsdmd–/–	Asc/Gsdmd–/–	Bid/Gsdmd–/–
Number of values	4	3	4	4	3
Mean	2.38	-0.00136	0.0197	-0.0824	-0.0509
Std. Deviation	0.48	0.0498	0.245	0.249	0.0857
Statistics	Šídák's multiple comparisons test	Mean Diff.	95.00% CI of diff.	Below threshold?	Summary	Adjusted P Value
Ordinary One-Way ANOVA	WT vs. Casp1–/–	2.384	1.646 to 3.123	Yes	****	<0.0001	A-B
	WT vs. Gsdmd–/–	2.363	1.679 to 3.047	Yes	****	<0.0001	A-C
	WT vs. Asc/Gsdmd–/–	2.465	1.781 to 3.149	Yes	****	<0.0001	A-D
	WT vs. Bid/Gsdmd–/–	2.434	1.695 to 3.172	Yes	****	<0.0001	A-E
	Casp1–/– vs. Gsdmd–/–	-0.02101	-0.7596 to 0.7176	No	ns	>0.9999	B-C
	Casp1–/– vs. Asc/Gsdmd–/–	0.08101	-0.6576 to 0.8196	No	ns	>0.9999	B-D
	Casp1–/– vs. Bid/Gsdmd–/–	0.04957	-0.7401 to 0.8392	No	ns	>0.9999	B-E
	Gsdmd–/– vs. Asc/Gsdmd–/–	0.102	-0.5818 to 0.7859	No	ns	>0.9999	C-D
	Gsdmd–/– vs. Bid/Gsdmd–/–	0.07058	-0.6681 to 0.8092	No	ns	>0.9999	C-E
	Asc/Gsdmd–/– vs. Bid/Gsdmd–/–	-0.03144	-0.7701 to 0.7072	No	ns	>0.9999

## Sheet: Figure 2- figure supplement 1D
Source Data for Figure 2- figure supplement 1D			**Data from a single mouse is in same location on table. Example: B8 and G8 are Vector and FliCON from a single mouse. C8 and H8 are also paired data from a single mouse.
Same mice as in Figure 2- figure supplement 1C
Data from one independent experiment
N=3-4 mice per genotype
48hpi	log(CFU)
Genotype	Vector					FliCON
WT	WT	5.34635	5.26717	3.80731	3.84696		2.4133	2.84696	2.04139	1.5682
Il1b/Il18–/–	Casp1–/–	4.81513	4.4133	4.5141			4.79611	4.4575	4.59329
Casp1/11–/–	Gsdmd–/–	4.58939	4.4133	4.17706	4.24605		4.94387	4.44326	3.99564	4.09812
Gsdmd–/–	Asc/Gsdmd–/–	4.55751	7.14999	4.76243	4.51021		4.46909	7.60863	4.71822	4.64738
	Bid/Gsdmd–/–	4.79472	4.05956	4.01466			4.79472	4.23096	4.09633
Statistics
Two-way Repeated Measures ANOVA	Šídák's multiple comparisons test	Predicted (LS) mean diff.	95.00% CI of diff.	Below threshold?	Summary	Adjusted P Value
	Vector - FliCON
	WT	2.349	1.918 to 2.781	Yes	****	<0.0001
	Casp1–/–	-0.03479	-0.5335 to 0.4639	No	ns	0.9999
	Gsdmd–/–	-0.01377	-0.4457 to 0.4181	No	ns	>0.9999
	Asc/Gsdmd–/–	-0.1158	-0.5477 to 0.3161	No	ns	0.9426
	Bid/Gsdmd–/–	-0.08436	-0.5831 to 0.4144	No	ns	0.9921
