# Supplementary material for: Apoptotic signaling clears engineered Salmonella in an organ-specific manner
Source: eLife. 2023 Dec 6;12:RP89210. doi: 10.7554/eLife.89210 (PMC10699806; doi:10.7554/eLife.89210)
Supplement: Figure 3—source data 1. [file elife-89210-fig3-data1.zip]

Archive with 6 entries (5 files):
- Figure 3- Source Data 1/individual pictures/
- Figure 3- Source Data 1/individual pictures/ccasp3_5_min_exposure_femto_ga.jpg
- Figure 3- Source Data 1/individual pictures/HA_1_min_exposure_gamma_only.jpg
- Figure 3- Source Data 1/individual pictures/total_protein_membrane_invert.jpg
- Figure 3- Source Data 1/western blots.ai
- Figure 3- Source Data 1/western blots.jpg
