# Supplementary material for: Apoptotic signaling clears engineered Salmonella in an organ-specific manner
Source: eLife. 2023 Dec 6;12:RP89210. doi: 10.7554/eLife.89210 (PMC10699806; doi:10.7554/eLife.89210)
Supplement: Figure 3—source data 2. [file elife-89210-fig3-data2.zip]

Archive with 6 entries (5 files):
- Figure 3- Source Data 2/individual pics/
- Figure 3- Source Data 2/individual pics/BID_2_min_exposure_gamma_only.jpg
- Figure 3- Source Data 2/individual pics/HA_10s_exposure_gamma_only.jpg
- Figure 3- Source Data 2/individual pics/membrane_total_protein_stain_i.jpg
- Figure 3- Source Data 2/western blots.ai
- Figure 3- Source Data 2/western blots.jpg
