# Supplementary material for: Apoptotic signaling clears engineered Salmonella in an organ-specific manner
Source: eLife. 2023 Dec 6;12:RP89210. doi: 10.7554/eLife.89210 (PMC10699806; doi:10.7554/eLife.89210)
Supplement: Figure 3—source data 3. [file elife-89210-fig3-data3.zip]

Archive with 11 entries (10 files):
- Figure 3- Source Data 3/individual pictures/
- Figure 3- Source Data 3/individual pictures/BID_1_min_exposure_gamma_only.jpg
- Figure 3- Source Data 3/individual pictures/casp9_redo_10_min_exposure_gam.jpg
- Figure 3- Source Data 3/individual pictures/ccasp3_10_min_exposure_femto_g.jpg
- Figure 3- Source Data 3/individual pictures/ccasp7_5_min_exposure_gamma_on.jpg
- Figure 3- Source Data 3/individual pictures/ccasp8_5_min_exposure.jpg
- Figure 3- Source Data 3/individual pictures/GsdmD_5_min_exposure_gamma_onl.jpg
- Figure 3- Source Data 3/individual pictures/HA_1_min_exposure_gamma_only.jpg
- Figure 3- Source Data 3/individual pictures/membrane_total_protein.jpg
- Figure 3- Source Data 3/western blots.ai
- Figure 3- Source Data 3/western blots.jpg
