# Supplementary material for: Apoptotic signaling clears engineered Salmonella in an organ-specific manner
Source: eLife. 2023 Dec 6;12:RP89210. doi: 10.7554/eLife.89210 (PMC10699806; doi:10.7554/eLife.89210)
Supplement: Figure 3—source data 4. [file elife-89210-fig3-data4.zip]

Archive with 7 entries (6 files):
- Figure 3- Source Data 4/individual pics/
- Figure 3- Source Data 4/individual pics/cyto_c_cyto_v_mito_10_min_.jpg
- Figure 3- Source Data 4/individual pics/GAPDH_cyto_v_mito_1_min_ex.jpg
- Figure 3- Source Data 4/individual pics/membrane_total_protein_cyto_v_.jpg
- Figure 3- Source Data 4/individual pics/VDAC_cyto_v_mito_5_min_exp.jpg
- Figure 3- Source Data 4/western blots.ai
- Figure 3- Source Data 4/western blots.jpg
