# Supplementary material for: Apoptotic signaling clears engineered Salmonella in an organ-specific manner
Source: eLife. 2023 Dec 6;12:RP89210. doi: 10.7554/eLife.89210 (PMC10699806; doi:10.7554/eLife.89210)
Supplement: Figure 3—figure supplement 1—source data 1. [file elife-89210-fig3-figsupp1-data1.xlsx]

## Sheet: Figure 3- figure supplement 1A
Source Data for Figure 3- figure supplement 1A
Combined 2 independent experiments
1 technical replicate per experiment, same sample was used for each timepoint
	OD600
Hours post dilution	Vector		FliCON		BIDON
1	0.058	0.018	0.031	0.027	0.034	0.017
2	0.141	0.068	0.166	0.065	0.165	0.077
3	1.002	0.482	0.982	0.326	0.921	0.511
4	2.82	1.98	2.7	1.47	2.75	1.99
5	4.44	3.36	3.85	3.32	4.04	3.78
6	5.06	5.4	4.78	4.99	4.79	5.19
7	5.82	5.84	5.39	5.62	5.23	5.4
8	5.88	6.29	5.62	5.64	5.68	6.26
Mean + SD as calculated by Prism 9.5.1
Hours post dilution	Vector			FliCON			BIDON
	Mean	SD	N	Mean	SD	N	Mean	SD	N
1	0.038	0.0282843	2	0.029	0.00282843	2	0.0255	0.0120208	2
2	0.1045	0.0516188	2	0.1155	0.0714178	2	0.121	0.0622254	2
3	0.742	0.367696	2	0.654	0.463862	2	0.716	0.289914	2
4	2.4	0.59397	2	2.085	0.869741	2	2.37	0.537401	2
5	3.9	0.763675	2	3.585	0.374767	2	3.91	0.183848	2
6	5.23	0.240416	2	4.885	0.148492	2	4.99	0.282843	2
7	5.83	0.0141421	2	5.505	0.162635	2	5.315	0.120208	2
8	6.085	0.289914	2	5.63	0.0141421	2	5.97	0.410122	2
