# Supplementary material for: Apoptotic signaling clears engineered Salmonella in an organ-specific manner
Source: eLife. 2023 Dec 6;12:RP89210. doi: 10.7554/eLife.89210 (PMC10699806; doi:10.7554/eLife.89210)
Supplement: Figure 3—figure supplement 1—source data 2. [file elife-89210-fig3-figsupp1-data2.zip]

Archive with 6 entries (5 files):
- Figure 3- figure supplement 1- Source Data 1/individual pictures/
- Figure 3- figure supplement 1- Source Data 1/individual pictures/BID_st.jpg
- Figure 3- figure supplement 1- Source Data 1/individual pictures/HA_sta.jpg
- Figure 3- figure supplement 1- Source Data 1/individual pictures/protei.jpg
- Figure 3- figure supplement 1- Source Data 1/western blots.ai
- Figure 3- figure supplement 1- Source Data 1/western blots.jpg
